# Supplementary material for: Genetic Contributors of Efficacy and Adverse Metabolic Effects of Chlorthalidone in African Americans from the Genetics of Hypertension Associated Treatments (GenHAT) Study
Source: Genes (Basel). 2022 Jul 15;13(7):1260. doi: 10.3390/genes13071260 (PMC9319619; doi:10.3390/genes13071260)
Supplement: Supplementary file 1 [file genes-13-01260-s001.zip]

Archive with 2 entries (2 files):
- BP_Supplementary_Tables.xlsx
- Supplementary Material_Final.pdf
