# Supplementary material for: Genetic Contributors of Efficacy and Adverse Metabolic Effects of Chlorthalidone in African Americans from the Genetics of Hypertension Associated Treatments (GenHAT) Study
Source: Genes (Basel). 2022 Jul 15;13(7):1260. doi: 10.3390/genes13071260 (PMC9319619; doi:10.3390/genes13071260)
Supplement: Supplementary file 1 [file genes-13-01260-s001.zip › BP_Supplementary_Tables.xlsx]

## Sheet: Table S1
Table S1. Demographics of participants included in ICAPS validation.
	GERA (n=283)	PEAR (n=148)	PEAR2 (n=139)
Age, years	47.77 ± 6.08	47.00 ± 8.80	50.20 ± 8.70
Sex, Female	51.24% (145)	62.16% (92)	51.08% (71)
Baseline SBP, mmHg	149.70 ± 15.20	147.1 ± 11.50	146.50 ± 10.80
Baseline DBP, mmHg	96.80 ± 5.27	95.1 ± 6.60	94.80 ± 5.90
Baseline FG, mg/dL	97.92 ± 13.88	90.84 ± 12.94	94.38 ± 11.40
End of treatment SBP, mmHg	132.14 ± 15.85	135.10 ± 13.10	131.60 ± 10.30
End of treatment DBP, mmHg	87.37 ± 9.37	87.90 ± 8.10	86.40 ± 6.60
End of treatment FG, mg/dL	101.40 ± 14.41	94.14 ± 17.72	99.82 ± 16.35
Treatment duration, weeks	4 weeks	8-9 weeks	8-9 weeks
Antihypertensive treatment	HCTZ	HCTZ	CHL
Abbreviations: SBP- systolic blood pressure; DBP-diastolic blood pressure; FG- fasting glucose; HCTZ-hydrochlorothiazide; CHL-chlorthalidone
Presented as mean ± standard deviation for continous variables and % (N) for categorical variables.

## Sheet: Table S2
Table S2. Baseline Demographics of GenHAT Treatment Naive Participants for Δ BP Analysis.
N	290
Sex, Female	50.00% (145)
Age, years	66.16 ± 8.54
BMI, kg/m2	29.41 ± 6.41
T2D	27.93% (81)
Cigarette smoker	34.33% (92)
eGFR,mL/min/1.73m2	83.32 ± 19.91
SBP, mmHg	155.92 ± 11.74
DBP, mmHg	90.43 ± 9.24
FG, mg/dL	118.46 ± 60.31
K, mmol/L	4.28 ± 0.49
Abbreviations: BMI- body mass index; T2D- type 2 diabetes mellitus status; eGFR- estimated glomerular filtration rate; SBP- systolic blood pressure; DBP-diastolic blood pressure; FG- fasting glucose; K- potassium
Presented as mean ± standard deviation for continous variables and % (N) for categorical variables.

## Sheet: Table S3
Table S3. Chlorthalidone Blood Pressure and Glucose Response in Treatment Naive Participants.
	N	Mean Difference ± SD
ΔSBP, mmHg	290	-19.46 ± 17.45
ΔDBP, mmHg	290	-9.37 ± 10.88
1ΔFG, mg/dL	70	10.33 ± 51.27
1 ΔFG was not performed in treatment naïve population due to sample size
Abbreviations: SD- standard deviation; SBP- systolic blood pressure; DBP-diastolic blood pressure; FG- fasting glucose

## Sheet: Table S4
Table S4. GenHAT discovery analyses genomic control (λ) values.
Phenotype	N	Lambda (𝛌)
ΔSBP	3982	1.008
ΔDBP	3982	1.005
ΔFG	1127	1.012
Treatment Naive ΔSBP	290	1.006
Treatment Naive ΔDBP	290	0.985
Abbreviations: SBP- systolic blood pressure; DBP-diastolic blood pressure; FG- fasting glucose

## Sheet: Table S5
Table S5. Top variants (p<1.00E-06) from the GenHAT ΔSBP response.
rsID	CHR:BP	A1/A2	EAF	β	95% CI	P	Location	Gene	PEAR1_Beta	PEAR1_P	PEAR2_Beta	PEAR2_P	GERA_Beta	GERA_P
rs191702725	5:176580424	A/G	0.00279265	1.07931	0.73, 1.43	2.3997e-09	intronic	CDHR2	.	.	.	.	.	.
rs6009272	22:49475763	G/C	0.444361	0.111002	0.07, 0.15	2.13967e-08	intergenic	LINC01310;MIR3667	0.99444	0.35196	0.026115	0.97895	0.13406	0.90731
rs186198403	5:176649236	A/G	0.00267629	1.02437	0.66, 1.39	3.14786e-08	intronic	TSPAN17	.	.	.	.	.	.
rs932334	1:209823551	C/G	0.0428206	0.265039	0.17, 0.36	1.35345e-07	intergenic	IRF6;DIEXF	-2.9074	0.48304	-2.4922	0.34038	0.12611	0.96035
rs11584081	1:209824103	A/G	0.0435187	0.262104	0.16, 0.36	1.4653e-07	intergenic	IRF6;DIEXF	-2.855	0.48846	-2.4831	0.34083	0.12611	0.96035
rs186424243	10:15872562	C/T	0.0202986	0.34674	0.22, 0.48	1.70682e-07	intergenic	MINDY3;PTER	-10.058	0.014399	-3.9314	0.30172	-4.1164	0.25956
rs183227555	1:94623086	T/C	0.0105962	0.46711	0.29, 0.64	1.89832e-07	intergenic	F3;SLC44A3-AS1	.	.	-4.9225	0.19226	-11.016	0.045373
rs34384980	10:126044958	T/C	0.0379865	-0.27043	-0.37, -0.17	2.06291e-07	intronic	ADAM12	-3.1567	0.24699	0.79963	0.80493	2.0106	0.45165
rs187625400	5:4256923	T/C	0.0413271	0.242667	0.15, 0.34	3.1292e-07	intergenic	IRX1;LINC02114	.	.	.	.	-3.0483	0.29621
rs114702913	5:4257788	G/T	0.0413271	0.242667	0.15, 0.34	3.1292e-07	intergenic	IRX1;LINC02114	-0.8573	0.76198	1.6792	0.50373	-1.8316	0.54034
rs74489128	5:4263959	A/G	0.04156	0.241433	0.15, 0.33	3.42911e-07	intergenic	IRX1;LINC02114	-0.65033	0.81802	1.6792	0.50373	-1.8237	0.54204
rs114051893	10:15812414	G/C	0.0194503	0.343794	0.21, 0.48	3.52629e-07	intronic	MINDY3	.	.	-4.664	0.17911	-4.1329	0.25692
rs370296526	5:122960387	C/T	0.00337995	0.84847	0.52, 1.17	3.52722e-07	intronic	SNX24	.	.	.	.	.	.
rs185374994	1:94612100	C/G	0.0108265	0.451537	0.28, 0.63	3.62844e-07	intergenic	F3;SLC44A3-AS1	.	.	-4.0568	0.3354	.	.
rs74964942	10:15832134	T/C	0.0196832	0.340966	0.21, 0.47	3.78007e-07	intronic	MINDY3	.	.	-4.67	0.17855	-4.1196	0.25894
rs74402455	10:15807308	A/G	0.0192218	0.343258	0.21, 0.48	3.98942e-07	intronic	MINDY3	.	.	-4.664	0.17911	-4.1364	0.25606
rs3781012	10:126062285	T/C	0.0311184	-0.285651	-0.4, -0.18	4.07869e-07	intronic	ADAM12	-2.4074	0.43982	2.9411	0.43889	1.4686	0.59249
rs114471221	5:4260611	A/G	0.0414435	0.239568	0.15, 0.33	4.26148e-07	intergenic	IRX1;LINC02114	-0.8573	0.76198	1.6792	0.50373	-1.8657	0.53348
rs114345161	5:4260826	G/A	0.0414435	0.239568	0.15, 0.33	4.26148e-07	intergenic	IRX1;LINC02114	-0.8573	0.76198	1.6792	0.50373	-1.835	0.53953
rs115347075	5:4260286	A/G	0.0414435	0.239568	0.15, 0.33	4.26148e-07	intergenic	IRX1;LINC02114	-0.8573	0.76198	1.6792	0.50373	-1.835	0.53953
rs115418854	5:4260676	A/G	0.0414435	0.239568	0.15, 0.33	4.26148e-07	intergenic	IRX1;LINC02114	-0.8573	0.76198	1.6792	0.50373	-1.835	0.53953
rs79187995	5:4259327	A/G	0.0414435	0.239568	0.15, 0.33	4.26148e-07	intergenic	IRX1;LINC02114	-0.8573	0.76198	1.6792	0.50373	-1.8347	0.53962
rs116610379	5:4259501	G/C	0.0414435	0.239568	0.15, 0.33	4.26148e-07	intergenic	IRX1;LINC02114	-0.8573	0.76198	1.6792	0.50373	-1.8336	0.53986
rs546968612	1:5314107	A/G	0.00583022	0.619044	0.38, 0.86	4.52439e-07	intergenic	AJAP1;MIR4417	.	.	.	.	.	.
rs74387324	5:4263382	A/G	0.0418123	0.238237	0.15, 0.33	4.777e-07	intergenic	IRX1;LINC02114	-0.8573	0.76198	1.6792	0.50373	-1.8339	0.53974
rs549123318	6:150700968	G/A	0.0032596	0.808609	0.49, 1.12	4.80741e-07	intronic	PLEKHG1	.	.	3.8358	0.42855	0.76852	0.90717
rs115838962	5:4264013	A/G	0.04156	0.237995	0.15, 0.33	4.91275e-07	intergenic	IRX1;LINC02114	-0.64994	0.81813	1.417	0.58027	-1.8373	0.53911
rs116129780	5:4262499	T/C	0.04156	0.237995	0.15, 0.33	4.91275e-07	intergenic	IRX1;LINC02114	-0.85472	0.76274	1.6792	0.50373	-1.8327	0.54006
rs75398173	5:4263946	T/G	0.04156	0.237995	0.15, 0.33	4.91275e-07	intergenic	IRX1;LINC02114	-0.64994	0.81813	1.6792	0.50373	-1.8339	0.53974
rs116132182	5:4263941	T/C	0.04156	0.237995	0.15, 0.33	4.91275e-07	intergenic	IRX1;LINC02114	-0.64994	0.81813	1.6792	0.50373	-1.833	0.53992
rs139048003	8:59214902	A/G	0.00233263	0.976935	0.6, 1.36	5.02436e-07	intergenic	TOX;CA8	.	.	.	.	-0.40678	0.94129
rs190707576	10:15855361	G/T	0.0196786	0.336017	0.2, 0.47	5.56825e-07	intronic	MINDY3	.	.	-4.6566	0.18018	-4.1148	0.25975
rs141094252	11:121248557	T/C	0.00245384	0.975406	0.59, 1.36	6.58004e-07	intergenic	TECTA;SC5D	.	.	.	.	.	.
rs180678049	8:110752877	T/C	0.00244812	0.994167	0.6, 1.39	6.59429e-07	intergenic	KCNV1;LINC01608	.	.	.	.	-6.3006	0.30689
rs555260672	12:58014727	T/G	0.00256112	0.892083	0.54, 1.25	8.20233e-07	intergenic	ATP23;LINC02403	.	.	.	.	.	.
rs183222037	5:122871347	A/C	0.00360969	0.791079	0.48, 1.11	8.27165e-07	intronic	SNX24	.	.	.	.	.	.
rs77457066	2:162206849	G/A	0.00700771	0.559901	0.34, 0.78	8.58303e-07	intronic	FAP	-8.4829	0.10689	1.6814	0.72783	.	.
rs116656029	5:105169538	C/G	0.00361558	0.787145	0.47, 1.1	9.17351e-07	intergenic	RAB9BP1;LINC01950	.	.	-1.0849	0.82301	.	.
rs1166255395	16:34741396	A/G	0.00105091	1.38179	0.83, 1.93	9.72391e-07	intergenic	LINC00273;UBE2MP1	.	.	.	.	.	.
rs1255651840	16:34773498	A/G	0.00105165	1.3817	0.83, 1.93	9.82543e-07	intergenic	LINC00273;UBE2MP1	.	.	.	.	.	.
rs1375162950	16:34853506	C/A	0.0010514	1.38111	0.83, 1.93	9.85131e-07	intergenic	LINC00273;UBE2MP1	.	.	.	.	.	.
rs932489212	16:34902397	T/C	0.0010514	1.38111	0.83, 1.93	9.85131e-07	intergenic	LINC00273;UBE2MP1	.	.	.	.	.	.
Abbreviations: rsID-reference SNP cluster ID; CHR- chromsome number; BP- base position from hg38; A1- effect allele; A2- allele 2; EAF- effect allele frequency; CI- confidence interval

## Sheet: Table S6
Table S6. Top variants (p<1.00E-06) from the GenHAT ΔDBP response.
rsID	CHR:BP	A1/A2	EAF	β	95% CI	P	Location	Gene	PEAR1_Beta	PEAR1_P	PEAR2_Beta	PEAR2_P	GERA_Beta	GERA_P
rs10440665	5:25918567	G/A	0.267346	-0.11315	-0.15, -0.07	4.47661e-08	intergenic	LINC02211;CDH9	0.22817	0.79044	-0.847	0.29276	-0.99288	0.18837
rs1593983	5:25919837	A/G	0.267417	-0.112674	-0.15, -0.07	5.18467e-08	intergenic	LINC02211;CDH9	0.21744	0.8	-0.847	0.29276	-0.9929	0.1883
rs28413118	5:25929421	A/C	0.269876	-0.111944	-0.15, -0.07	5.37392e-08	intergenic	LINC02211;CDH9	0.16067	0.85146	-0.83999	0.2956	-0.89434	0.23285
rs10050387	5:25928779	C/T	0.267907	-0.112284	-0.15, -0.07	5.43678e-08	intergenic	LINC02211;CDH9	0.1986	0.8163	-0.84276	0.2934	-0.89489	0.2326
rs4701513	5:25925888	T/A	0.267799	-0.112284	-0.15, -0.07	5.43678e-08	intergenic	LINC02211;CDH9	0.22161	0.79626	-0.84008	0.29552	-0.89859	0.23065
rs10440666	5:25918597	G/A	0.267041	-0.111877	-0.15, -0.07	6.472e-08	intergenic	LINC02211;CDH9	0.21744	0.8	-0.847	0.29276	-0.99239	0.18857
rs12697671	5:25929723	A/C	0.26767	-0.111494	-0.15, -0.07	6.6088e-08	intergenic	LINC02211;CDH9	0.23037	0.78805	-0.83999	0.2956	-0.86241	0.24833
rs72748996	5:25924670	G/A	0.268033	-0.110893	-0.15, -0.07	7.83472e-08	intergenic	LINC02211;CDH9	0.22161	0.79626	-0.83992	0.29561	-0.89767	0.23113
rs13164498	5:25931554	T/A	0.274942	-0.110023	-0.15, -0.07	7.97737e-08	intergenic	LINC02211;CDH9	-0.035211	0.96613	-0.79585	0.32217	-1.529	0.041891
rs6884731	5:25921084	G/A	0.267941	-0.110612	-0.15, -0.07	8.71715e-08	intergenic	LINC02211;CDH9	0.2172	0.80022	-0.847	0.29276	-0.89785	0.23106
rs10440667	5:25919034	G/A	0.266737	-0.11043	-0.15, -0.07	9.58041e-08	intergenic	LINC02211;CDH9	0.19669	0.81908	-0.84706	0.29274	-0.99367	0.18801
rs57842263	4:100212137	T/C	0.162426	-0.136283	-0.19, -0.09	1.00942e-07	ncRNA_intronic	LOC101929353	0.61444	0.5654	0.36344	0.69668	-0.69282	0.48218
rs4457039	5:25930554	G/C	0.26959	-0.109547	-0.15, -0.07	1.05681e-07	intergenic	LINC02211;CDH9	0.23037	0.78805	-0.73278	0.36215	-0.89503	0.23248
rs147925612	14:85065088	T/C	0.0143524	-0.392194	-0.54, -0.24	2.68192e-07	intergenic	NONE;SNORD3P3	3.2591	0.29794	-0.17388	0.94988	1.2774	0.73701
rs76311251	11:102165880	G/A	0.0272664	0.285097	0.18, 0.39	3.09921e-07	intronic	YAP1	-0.73987	0.72725	0.44284	0.83525	0.071632	0.96681
rs150780328	11:102214221	C/G	0.0263526	0.289504	0.18, 0.40	3.22041e-07	intronic	YAP1	-0.67902	0.7489	0.44284	0.83525	0.40112	0.82547
rs572918156	4:99215900	A/T	0.00418994	0.708317	0.44, 0.98	3.33422e-07	ncRNA_intronic	LOC100507053	.	.	.	.	.	.
rs28730638	4:99073629	C/T	0.00418897	0.704117	0.43, 0.98	3.91358e-07	intronic	ADH5	.	.	.	.	.	.
rs28730583	4:99084099	A/G	0.00418897	0.704117	0.43, 0.98	3.91358e-07	intronic	ADH5	.	.	.	.	.	.
rs546970301	4:99175195	T/C	0.00418897	0.704117	0.43, 0.98	3.91358e-07	ncRNA_intronic	LOC100507053	.	.	.	.	.	.
rs543071464	4:99197424	G/A	0.00418897	0.704117	0.43, 0.98	3.91358e-07	ncRNA_intronic	LOC100507053	.	.	.	.	.	.
rs547912319	4:99200054	A/G	0.00418897	0.704117	0.43, 0.98	3.91358e-07	ncRNA_intronic	LOC100507053	.	.	.	.	.	.
rs531078521	4:99205260	T/C	0.00418897	0.704117	0.43, 0.98	3.91358e-07	ncRNA_intronic	LOC100507053	.	.	.	.	.	.
rs577084706	4:99148801	G/A	0.00418994	0.704009	0.43, 0.98	3.93872e-07	ncRNA_intronic	LOC100507053	.	.	.	.	.	.
rs563485802	4:99216103	A/G	0.00430533	0.688318	0.42, 0.96	4.93603e-07	ncRNA_intronic	LOC100507053	.	.	.	.	.	.
	4:44869914	T/G	0.292899	0.100971	0.06, 0.14	5.31959e-07	intergenic	GNPDA2;GABRG1	-0.70043	0.38358	-0.94903	0.21753	-0.35331	0.6538
rs181549807	3:2219683	G/A	0.00174662	1.09827	0.67, 1.53	5.34444e-07	intronic	CNTN4	.	.	.	.	.	.
rs74939361	11:102202707	C/T	0.0267087	0.281987	0.17, 0.39	5.45714e-07	intronic	YAP1	-0.68872	0.74543	0.44284	0.83525	0.015087	0.99296
rs143989285	11:102202911	T/C	0.0267087	0.281987	0.17, 0.39	5.45714e-07	intronic	YAP1	-0.68872	0.74543	0.44284	0.83525	0.015087	0.99296
rs114595541	11:102208467	A/T	0.0267024	0.281595	0.17, 0.39	5.68604e-07	intronic	YAP1	-0.67902	0.7489	0.44284	0.83525	0.015087	0.99296
rs76425173	11:102206268	T/A	0.0267024	0.281595	0.17, 0.39	5.68604e-07	intronic	YAP1	-0.68872	0.74543	0.44284	0.83525	0.015087	0.99296
rs11097700	4:100209950	A/G	0.166195	-0.124327	-0.17, -0.08	5.94537e-07	ncRNA_intronic	LOC101929353	0.12627	0.90639	0.50964	0.58842	-0.67058	0.49372
rs145459781	11:102201476	G/A	0.0272069	0.278463	0.17, 0.39	6.12235e-07	intronic	YAP1	-0.65194	0.75885	0.4423	0.83545	0.002681	0.99875
	4:44869602	A/G	0.293549	0.100181	0.06, 0.14	6.25829e-07	intergenic	GNPDA2;GABRG1	0.69727	0.38568	-0.95704	0.21312	-0.28352	0.71926
	4:44869531	A/G	0.293549	0.100181	0.06, 0.14	6.25829e-07	intergenic	GNPDA2;GABRG1	-0.70043	0.38358	-0.94903	0.21753	-0.28352	0.71926
rs180904821	17:4350829	A/G	0.00280439	0.834589	0.51, 1.16	6.91689e-07	intronic	UBE2G1	.	.	.	.	.	.
rs114882289	11:102180108	T/C	0.0268128	0.278003	0.17, 0.39	7.41924e-07	intronic	YAP1	-0.69069	0.74477	0.44284	0.83525	0.021643	0.98989
rs76962926	11:102202127	G/C	0.0268253	0.278047	0.17, 0.39	7.43072e-07	intronic	YAP1	-0.68872	0.74543	0.44284	0.83525	0.015087	0.99296
rs7802445	7:91630500	A/G	0.0504813	0.206549	0.12, 0.29	7.66858e-07	intergenic	FZD1;MTERF1	0.35231	0.78368	-3.7051	0.018647	-0.50026	0.70825
rs79111780	7:91630690	A/G	0.0504813	0.206549	0.12, 0.29	7.66858e-07	intergenic	FZD1;MTERF1	0.35231	0.78368	-3.6725	0.019718	-0.50026	0.70825
rs2115313	5:25917782	C/T	0.319607	-0.0969535	-0.14, -0.06	7.88465e-07	intergenic	LINC02211;CDH9	0.53837	0.50722	-0.063306	0.93477	-1.2618	0.086767
rs187280546	12:1847171	T/C	0.0141719	-0.382471	-0.53, -0.23	7.99476e-07	intronic	CACNA2D4	3.1636	0.21856	-0.29343	0.89968	1.242	0.61522
rs74124685	13:110523499	A/G	0.00582886	0.595821	0.36, 0.83	9.14704e-07	UTR3	RAB20	.	.	.	.	.	.
Abbreviations: rsID-reference SNP cluster ID; CHR- chromsome number; BP- base position from hg38; A1- effect allele; A2- allele 2; EAF- effect allele frequency; CI- confidence interval

## Sheet: Table S7
Table S7. Top variants (p<1.00E-06) from the GenHAT ΔSBP response in 290 treatment naïve participants.
rsID	CHR:BP	A1/A2	EAF	β	95% CI	P	Location	Gene	PEAR1_Beta	PEAR1_P	PEAR2_Beta	PEAR2_P	GERA_Beta	GERA_P
rs114758661	12:2472136	G/A	0.0171875	1.26012	0.84, 1.68	1.12314e-08	intronic	CACNA1C	-1.7153	0.71025	1.5584	0.75145	4.3672	0.27947
rs540857940	12:2475156	A/G	0.0171875	1.26012	0.84, 1.68	1.12314e-08	intronic	CACNA1C	-1.5324	0.73948	1.5452	0.75351	4.3534	0.28109
rs141391468	12:2470148	G/A	0.01875	1.16968	0.77, 1.57	3.58988e-08	intronic	CACNA1C	-1.7153	0.71025	1.5584	0.75145	4.3669	0.27951
rs7905470	10:7247513	A/C	0.198738	-0.440359	-0.59, -0.29	4.72366e-08	intronic	SFMBT2	0.065173	0.96202	-0.67354	0.59853	-1.418	0.28088
rs80214621	5:157232090	T/G	0.0171875	1.3979	0.91, 1.89	6.1375e-08	intronic	ITK	.	.	-4.5479	0.28214	-1.6748	0.71287
rs7185110	16:4203418	T/A	0.34345	0.36713	0.24, 0.50	1.11867e-07	intronic	SRL	-2.2357	0.039964	1.7085	0.093301	-0.083288	0.94093
rs147114809	4:67449153	C/A	0.0109718	1.54459	0.99, 2.10	1.15081e-07	intergenic	LOC101927237;CENPC	.	.	-1.1775	0.78005	5.6602	0.20049
rs116690981	16:58505652	A/G	0.0109718	1.64729	1.05, 2.24	1.28441e-07	intronic	NDRG4	-7.2347	0.11408	.	.	-6.993	0.14291
rs9924624	16:58508682	G/C	0.0109718	1.64729	1.05, 2.24	1.28441e-07	intronic	NDRG4	-7.2284	0.11439	.	.	-5.2817	0.2527
rs75638321	16:58498492	A/T	0.0109718	1.64729	1.05, 2.24	1.28441e-07	intronic	NDRG4	-6.9819	0.12745	.	.	-6.9665	0.17238
rs28373410	16:58534423	A/C	0.0109375	1.6474	1.05, 2.24	1.35209e-07	intronic	CNOT1	-7.2045	0.11557	.	.	-4.2703	0.33827
rs9921324	16:58537822	A/G	0.0109375	1.6474	1.05, 2.24	1.35209e-07	intronic	CNOT1	-7.2045	0.11557	.	.	-4.2703	0.33827
rs114039727	16:58553461	T/G	0.0109375	1.6474	1.05, 2.24	1.35209e-07	intronic	CNOT1	-7.2045	0.11557	.	.	-4.3338	0.33374
rs114970822	16:58575758	T/A	0.0109375	1.6474	1.05, 2.24	1.35209e-07	intronic	CNOT1	-7.2045	0.11557	.	.	-4.3338	0.33374
rs13333560	16:58600954	C/T	0.0109375	1.6474	1.05, 2.24	1.35209e-07	intronic	CNOT1	-7.2045	0.11557	.	.	-4.9956	0.28366
rs13332487	16:58543097	G/A	0.0109375	1.6474	1.05, 2.24	1.35209e-07	intronic	CNOT1	-7.2036	0.11562	.	.	-4.2986	0.33641
rs9940760	16:58551343	G/A	0.0109375	1.6474	1.05, 2.24	1.35209e-07	intronic	CNOT1	-7.2036	0.11562	.	.	-4.3338	0.33374
rs13330601	16:58520386	A/G	0.0109375	1.6474	1.05, 2.24	1.35209e-07	UTR3	CNOT1;SETD6	-7.2045	0.11557	.	.	-4.5279	0.31453
rs12266080	10:7262184	T/C	0.201893	-0.422087	-0.58, -0.27	1.46823e-07	intronic	SFMBT2	0.12639	0.92624	-0.4	0.75075	-1.3852	0.29283
rs148291460	2:33246854	G/T	0.0125	1.42573	0.91, 1.94	1.51996e-07	intronic	LTBP1	10.505	0.045479	.	.	.	.
rs114524854	2:33249545	C/A	0.0125	1.42573	0.91, 1.94	1.51996e-07	intronic	LTBP1	10.505	0.045479	.	.	.	.
rs113073520	2:33253252	A/G	0.0125	1.42573	0.91, 1.94	1.51996e-07	intronic	LTBP1	10.505	0.045479	.	.	.	.
rs151131628	2:33245126	T/C	0.0125	1.42573	0.91, 1.94	1.51996e-07	intronic	LTBP1	10.298	0.049938	.	.	.	.
rs140573908	2:33293483	A/G	0.0125	1.42573	0.91, 1.94	1.51996e-07	intronic	LTBP1	6.2267	0.17761	.	.	.	.
rs148522575	2:33297458	A/G	0.0125	1.42573	0.91, 1.94	1.51996e-07	intronic	LTBP1	6.2267	0.17761	.	.	.	.
rs150814327	2:33299702	C/A	0.0125	1.42573	0.91, 1.94	1.51996e-07	intronic	LTBP1	6.192	0.1793	.	.	.	.
rs145471978	2:33306051	T/C	0.0125	1.42573	0.91, 1.94	1.51996e-07	intronic	LTBP1	6.123	0.1827	.	.	.	.
rs143631012	2:33312960	A/G	0.0125	1.42573	0.91, 1.94	1.51996e-07	intronic	LTBP1	6.123	0.1827	.	.	.	.
rs115429399	2:33308197	T/G	0.0125	1.42573	0.91, 1.94	1.51996e-07	intronic	LTBP1	.	.	.	.	.	.
rs146266318	2:33295782	A/G	0.0125	1.42573	0.91, 1.94	1.51996e-07	intronic	LTBP1	.	.	.	.	.	.
rs116650486	2:33319001	A/G	0.0125	1.42573	0.91, 1.94	1.51996e-07	intronic	LTBP1	.	.	.	.	-6.7901	0.34005
rs143852885	2:33314208	C/G	0.0125	1.42573	0.91, 1.94	1.51996e-07	intronic	LTBP1	.	.	.	.	-6.7894	0.3401
rs146577895	2:33289921	T/A	0.0125	1.42573	0.91, 1.94	1.51996e-07	intronic	LTBP1	.	.	.	.	.	.
rs145931419	2:33331763	G/A	0.0125	1.42573	0.91, 1.94	1.51996e-07	intronic	LTBP1	.	.	.	.	-7.1576	0.31645
rs114376718	2:33323972	A/G	0.0125	1.42573	0.91, 1.94	1.51996e-07	intronic	LTBP1	.	.	.	.	-7.1576	0.31645
rs139800471	2:33324027	C/G	0.0125	1.42573	0.91, 1.94	1.51996e-07	intronic	LTBP1	.	.	.	.	-7.1576	0.31645
rs74117284	10:7245163	C/T	0.199686	-0.426201	-0.58, -0.27	1.52514e-07	intronic	SFMBT2	0.050697	0.97039	-0.82145	0.51951	-1.5584	0.23725
rs12256404	10:7245809	A/G	0.19906	-0.424841	-0.58, -0.27	1.54635e-07	intronic	SFMBT2	0.051418	0.96997	-0.82145	0.51951	-1.6092	0.22146
rs12249621	10:7245704	C/A	0.19906	-0.424841	-0.58, -0.27	1.54635e-07	intronic	SFMBT2	0.051418	0.96997	-0.82145	0.51951	-1.6088	0.21711
rs377124704	10:7245358	ACT/A	0.19906	-0.424841	-0.58, -0.27	1.54635e-07	intronic	SFMBT2	0.063142	0.96322	-0.80586	0.53235	-1.6044	0.22482
rs12245014	10:7242127	T/C	0.19906	-0.424841	-0.58, -0.27	1.54635e-07	intronic	SFMBT2	0.04974	0.97094	-0.6526	0.61001	-1.5896	0.22752
rs7075442	10:7246701	A/G	0.199686	-0.425986	-0.58, -0.27	1.57389e-07	intronic	SFMBT2	0.064192	0.96258	-0.83358	0.51317	-1.5802	0.23054
rs13376827	10:7242207	T/C	0.2	-0.42276	-0.58, -0.27	1.57423e-07	intronic	SFMBT2	0.15737	0.90725	-0.60605	0.63417	-1.5896	0.22753
rs141789886	2:65667752	C/CG	0.0158228	1.28708	0.82, 1.76	1.59987e-07	.	.	2.054	0.53355	5.0948	0.060452	5.3045	0.18928
rs6956328	7:148453989	A/G	0.0487421	-0.819447	-1.12, -0.52	1.68612e-07	intergenic	CNTNAP2;C7orf33	0.77741	0.73344	2.0018	0.29453	-0.289	0.89576
rs80323552	3:28802572	C/T	0.0485893	0.76077	0.48, 1.04	2.1541e-07	intergenic	LINC00693;RBMS3-AS3	-1.1738	0.51689	-0.93808	0.6707	0.40572	0.84735
rs140540606	10:7262252	T/TG	0.201893	-0.413784	-0.57, -0.26	2.84418e-07	intronic	SFMBT2	0.12179	0.92873	-0.73634	0.55576	-1.3679	0.29945
rs1859127	7:87122826	T/A	0.27673	0.353382	0.22, 0.49	3.0626e-07	intergenic	KIAA1324L;LOC101927420	-1.381	0.24295	-0.15046	0.89061	-0.79099	0.51615
rs7781596	7:87120213	C/G	0.27673	0.353382	0.22, 0.49	3.0626e-07	intergenic	KIAA1324L;LOC101927420	-1.3812	0.24291	-0.14795	0.89237	-0.79055	0.5164
rs60539480	10:7258175	C/CA	0.196541	-0.416419	-0.57, -0.26	3.11042e-07	intronic	SFMBT2	0.081351	0.95275	-0.19563	0.87922	-1.4518	0.2779
rs74117302	10:7260528	T/C	0.196541	-0.416419	-0.57, -0.26	3.11042e-07	intronic	SFMBT2	0.093806	0.94551	-0.16969	0.89472	-1.4279	0.28495
rs12267891	10:7238559	T/C	0.195925	-0.41515	-0.57, -0.26	3.15528e-07	intronic	SFMBT2	-0.0073648	0.9957	-0.49883	0.69775	-1.5847	0.22923
rs116374610	5:157213974	A/G	0.0140625	1.47467	0.92, 2.03	3.40501e-07	intronic	ITK	.	.	-4.5685	0.28012	-0.13356	0.9781
rs7189985	16:4203443	C/T	0.379421	0.348729	0.22, 0.48	3.48428e-07	intronic	SRL	-1.7382	0.10642	0.93069	0.34425	-0.13209	0.90153
rs111537860	4:67251078	C/T	0.015674	1.3858	0.87, 1.91	3.56103e-07	intergenic	MIR1269A;LOC101927237	-6.051	0.1409	0.20977	0.94464	3.9572	0.28687
rs112826657	2:26564623	G/A	0.0109375	1.59447	0.99, 2.19	3.71178e-07	intronic	C2orf70	.	.	.	.	1.1368	0.81347
rs190771585	12:2471485	G/A	0.0125	1.22172	0.76, 1.69	4.75347e-07	intronic	CACNA1C	.	.	.	.	8.2311	0.091573
rs417661	8:18057410	A/T	0.444795	0.335847	0.21, 0.46	6.1017e-07	UTR3	ASAH1	0.073374	0.9498	-0.67708	0.50845	0.46094	0.66682
rs1859126	7:87122818	C/A	0.253145	0.346824	0.21, 0.48	6.58422e-07	intergenic	KIAA1324L;LOC101927420	-2.1189	0.095151	-0.33172	0.76492	-0.7084	0.56673
rs7782008	7:87120347	G/A	0.253145	0.346824	0.21, 0.48	6.58422e-07	intergenic	KIAA1324L;LOC101927420	-2.1189	0.095151	-0.33151	0.76505	-0.70652	0.56782
rs6465092	7:87121609	A/T	0.253145	0.346824	0.21, 0.48	6.58422e-07	intergenic	KIAA1324L;LOC101927420	-2.1189	0.095147	-0.3314	0.76512	-0.7084	0.56673
rs6958797	7:87122352	A/C	0.253145	0.346824	0.21, 0.48	6.58422e-07	intergenic	KIAA1324L;LOC101927420	-2.1189	0.095147	-0.3314	0.76512	-0.70808	0.56691
rs6959152	7:87122291	G/T	0.253145	0.346824	0.21, 0.48	6.58422e-07	intergenic	KIAA1324L;LOC101927420	-2.1189	0.095151	-0.3314	0.76512	-0.7084	0.56673
rs2373389	7:87122461	C/A	0.253145	0.346824	0.21, 0.48	6.58422e-07	intergenic	KIAA1324L;LOC101927420	-2.1189	0.095151	-0.3314	0.76512	-0.70824	0.56682
rs1859125	7:87122758	C/T	0.253145	0.346824	0.21, 0.48	6.58422e-07	intergenic	KIAA1324L;LOC101927420	-2.1189	0.095151	-0.3314	0.76512	-0.7084	0.56673
rs1859128	7:87122855	G/C	0.253145	0.346824	0.21, 0.48	6.58422e-07	intergenic	KIAA1324L;LOC101927420	-2.1189	0.095151	-0.3314	0.76512	-0.70751	0.56723
rs140660212	5:117538772	T/TGAG	0.0234375	1.11321	0.68, 1.54	7.56582e-07	ncRNA_intronic	LINC00992	-5.892	0.057293	3.7749	0.24368	-1.2896	0.62943
rs148452769	5:117548962	G/C	0.0234375	1.11321	0.68, 1.54	7.56582e-07	ncRNA_intronic	LINC00992	-4.0262	0.17369	4.5995	0.12898	0.044139	0.98657
rs116222411	5:117537965	A/G	0.0234375	1.11321	0.68, 1.54	7.56582e-07	ncRNA_intronic	LINC00992	-5.892	0.057293	3.7776	0.24336	-1.29	0.62933
rs143996803	5:117538887	A/G	0.0234375	1.11321	0.68, 1.54	7.56582e-07	ncRNA_intronic	LINC00992	-5.892	0.057293	3.7749	0.24368	-1.2896	0.62943
rs146677597	5:117535677	T/A	0.0234375	1.11321	0.68, 1.54	7.56582e-07	ncRNA_intronic	LINC00992	-5.892	0.057293	3.7749	0.24368	-0.85046	0.76744
rs116022027	5:117518784	A/T	0.0234375	1.11321	0.68, 1.54	7.56582e-07	ncRNA_intronic	LINC00992	-5.892	0.057293	3.742	0.24512	-0.83366	0.77303
rs148947161	5:117518932	C/G	0.0234375	1.11321	0.68, 1.54	7.56582e-07	ncRNA_intronic	LINC00992	-5.892	0.057293	3.742	0.24512	-0.83732	0.77212
rs76599250	3:28796090	A/G	0.0470219	0.736664	0.45, 1.02	7.74571e-07	intergenic	LINC00693;RBMS3-AS3	-0.9222	0.62369	-0.93962	0.6701	0.53311	0.80242
rs146380377	13:46203702	C/T	0.0595611	0.608404	0.37, 0.84	8.06738e-07	intergenic	LCP1;LRRC63	-0.42382	0.85271	1.2539	0.52395	-2.4469	0.27288
rs796627740	2:33339651	C/CT	0.0172414	1.20649	0.74, 1.68	8.2951e-07	intronic	LTBP1	5.3956	0.23937	.	.	.	.
rs142485349	2:33328084	A/G	0.015674	1.20649	0.74, 1.68	8.2951e-07	intronic	LTBP1	3.4657	0.45132	.	.	-3.2984	0.39187
rs886318	7:87117184	G/C	0.254717	0.344003	0.21, 0.48	8.3783e-07	intergenic	KIAA1324L;LOC101927420	-2.119	0.095131	-0.3314	0.76512	-0.7948	0.51444
rs140562533	11:33131760	A/G	0.0109375	1.74914	1.07, 2.43	8.40114e-07	intronic	CSTF3	.	.	.	.	.	.
rs60771284	11:33341512	A/G	0.0109375	1.74914	1.07, 2.43	8.40114e-07	intronic	HIPK3	.	.	.	.	.	.
rs58901278	11:33351989	C/T	0.0109375	1.74914	1.07, 2.43	8.40114e-07	intronic	HIPK3	.	.	.	.	.	.
rs118062973	11:33314342	G/T	0.0109375	1.74914	1.07, 2.43	8.40114e-07	intronic	HIPK3	.	.	.	.	.	.
rs189645263	11:33257316	G/T	0.0109375	1.74914	1.07, 2.43	8.40114e-07	intronic	HIPK3	.	.	.	.	.	.
rs117443052	11:33012266	T/C	0.0109375	1.74914	1.07, 2.43	8.40114e-07	intergenic	QSER1;DEPDC7	.	.	.	.	.	.
rs145218794	7:148445766	A/G	0.0471698	-0.760445	-1.06, -0.46	9.1483e-07	intergenic	CNTNAP2;C7orf33	0.98446	0.67451	1.7562	0.3687	0.81813	0.73246
rs6574836	14:26212922	C/A	0.334448	0.349349	0.21, 0.49	9.23261e-07	intergenic	STXBP6;NOVA1	-0.57454	0.6416	0.37816	0.7243	-0.40941	0.73299
rs644244	2:173635071	G/A	0.0376176	0.84541	0.52, 1.18	9.38084e-07	intergenic	CDCA7;SP3	1.9922	0.40727	1.1403	0.62141	-0.81779	0.69233
rs17698411	7:87119881	C/T	0.253943	0.34037	0.21, 0.47	9.48655e-07	intergenic	KIAA1324L;LOC101927420	-2.1236	0.094453	-0.33149	0.76506	-0.70946	0.56617
rs56327053	7:87119223	G/A	0.253943	0.34037	0.21, 0.47	9.48655e-07	intergenic	KIAA1324L;LOC101927420	-2.1189	0.095151	-0.3314	0.76512	-0.7084	0.56673
rs17766011	7:87119853	C/A	0.253943	0.34037	0.21, 0.47	9.48655e-07	intergenic	KIAA1324L;LOC101927420	-2.1189	0.095151	-0.3314	0.76512	-0.70894	0.56645
rs140486089	6:40567336	A/G	0.015625	1.20589	0.73, 1.68	9.85205e-07	intronic	LRFN2	-6.7286	0.042741	3.0075	0.47526	-0.60896	0.91224
rs148190804	6:40566484	T/C	0.015625	1.20589	0.73, 1.68	9.85205e-07	intronic	LRFN2	-6.4454	0.065208	3.0075	0.47526	-0.60896	0.91224
Abbreviations: rsID-reference SNP cluster ID; CHR- chromsome number; BP- base position from hg38; A1- effect allele; A2- allele 2; EAF- effect allele frequency; CI- confidence interval

## Sheet: Table S8
Table S8. Top variants (p<1.00E-06) from the GenHAT DBP response in 290 treatment naive participants.
rsID	CHR:BP	A1/A2	EAF	β	95% CI	P	Location	Gene	PEAR1_Beta	PEAR1_P	PEAR2_Beta	PEAR2_P	GERA_Beta	GERA_P
rs115930792	3:17548111	A/G	0.0344828	-0.911851	-1.25, -0.58	2.12482e-07	intronic	TBC1D5	-2.5903	0.23581	-1.979	0.38579	-4.7433	0.063833
rs77011521	3:17406948	A/G	0.034375	-0.90491	-1.24, -0.57	3.12745e-07	intronic	TBC1D5	-2.6401	0.2404	-2.0271	0.37458	-4.1849	0.088559
rs473993	3:166593930	A/G	0.418239	-0.335199	-0.46, -0.21	3.26427e-07	intergenic	BCHE;LOC105374194	-0.042419	0.95332	0.09508	0.88761	-0.75172	0.30415
rs17072179	13:48748721	T/C	0.35625	0.363783	0.22, 0.50	7.77903e-07	intergenic	CYSLTR2;FNDC3A	-0.85282	0.2763	0.25194	0.72995	0.10764	0.88467
rs9595987	13:48749862	G/C	0.35625	0.363783	0.22, 0.50	7.77903e-07	intergenic	CYSLTR2;FNDC3A	-0.84984	0.27919	0.036848	0.95973	0.079623	0.91486
rs7327830	13:48748679	T/A	0.35625	0.363783	0.22, 0.50	7.77903e-07	intergenic	CYSLTR2;FNDC3A	-0.85034	0.27882	0.036011	0.96059	0.1191	0.87317
rs28445170	13:48749461	G/A	0.35625	0.363783	0.22, 0.50	7.77903e-07	intergenic	CYSLTR2;FNDC3A	-0.85001	0.27901	0.035832	0.96078	0.079663	0.91481
rs491793	3:166602762	A/G	0.349206	-0.331688	-0.46, -0.20	1.14571e-06	intergenic	BCHE;LOC105374194	0.24882	0.74032	-0.16773	0.8114	-0.43406	0.56378
rs517023	3:166614319	T/G	0.351438	-0.328337	-0.46, -0.20	1.38768e-06	intergenic	BCHE;LOC105374194	0.67315	0.36779	-0.13717	0.84399	-0.17404	0.81643
rs7927483	11:133720440	G/A	0.289308	0.362012	0.22, 0.51	1.56377e-06	intergenic	OPCML;LOC646522	-1.1444	0.13398	-0.47296	0.53179	0.39317	0.63635
rs1082597	3:166639822	T/C	0.438291	-0.310075	-0.44, -0.18	3.06718e-06	intergenic	BCHE;LOC105374194	0.45503	0.53536	0.072641	0.91139	-0.12243	0.86913
rs575463	3:166610778	A/C	0.413738	-0.309219	-0.44, -0.18	3.39566e-06	intergenic	BCHE;LOC105374194	0.43766	0.54532	-0.0080138	0.99047	0.10476	0.88795
rs1414169	13:87823611	T/C	0.0299685	0.963102	0.55, 1.37	6.42119e-06	intergenic	LINC00397;LOC105370306	-1.5406	0.38417	-0.50871	0.76795	0.78653	0.72855
rs7370196	2:101680925	T/C	0.257235	-0.361482	-0.52, -0.21	7.16831e-06	intergenic	RFX8;MAP4K4	-0.050283	0.94818	0.29572	0.68214	1.016	0.23037
rs1217750150	9:38218748	GT/G	0.488924	0.290694	0.17, 0.42	7.42824e-06	.	.	-0.58083	0.39925	-0.33102	0.60638	-0.052355	0.94505
rs139511355	15:31470846	AAAC/A	0.477918	0.31904	0.18, 0.46	7.664e-06	.	.	0.00042358	0.99953	-0.33633	0.61145	-0.282	0.69639
rs12475173	2:101685127	A/G	0.254747	-0.354375	-0.51,-0.20	8.34882e-06	intergenic	RFX8;MAP4K4	0.013572	0.98599	0.16652	0.81532	1.0161	0.23037
Abbreviations: rsID-reference SNP cluster ID; CHR- chromsome number; BP- base position from hg38; A1- effect allele; A2- allele 2; EAF- effect allele frequency; CI- confidence interval

## Sheet: Table S9
Table S9. Top variants (p<1.00E-06) from the GenHAT ΔFG response.
rsID	CHR:BP	A1/A2	EAF	BETA	95% CI	P	Location	Gene	PEAR1_Beta	PEAR1_P	PEAR2_Beta	PEAR2_P	GERA_Beta	GERA_P
rs79772702	7:150738002	A/G	0.00861467	1.29019	0.87, 1.71	1.83275e-09	intronic	GIMAP1-GIMAP5;GIMAP5	.	.	0.17083	0.75321	0.05213	0.89205
rs145160880	7:150743747	A/C	0.00861467	1.29019	0.87, 1.71	1.83275e-09	downstream	GIMAP1-GIMAP5;GIMAP5	.	.	0.17061	0.75387	0.05213	0.89205
rs79179620	7:150750766	A/G	0.00872905	1.29019	0.87, 1.71	1.83275e-09	intergenic	GIMAP1-GIMAP5;TMEM176B	0.2457	0.65911	0.17083	0.75321	0.053828	0.88883
rs141345245	7:150745693	T/C	0.00861266	1.29019	0.87, 1.71	1.83275e-09	intergenic	GIMAP1-GIMAP5;TMEM176B	.	.	0.17083	0.75321	0.052635	0.89105
rs80263674	7:150734453	G/A	0.00873108	1.29015	0.87, 1.71	1.86618e-09	intronic	GIMAP1-GIMAP5	.	.	0.17083	0.75321	0.054491	0.8874
rs560773679	7:142668188	T/C	0.00268003	2.6445	1.74, 3.55	1.36073e-08	downstream	MTRNR2L6	.	.	.	.	0.18313	0.69088
rs574739599	13:92134927	T/A	0.00197951	2.12637	1.39, 2.86	1.88842e-08	intronic	GPC5	.	.	.	.	.	.
rs75421603	2:66466031	C/A	0.00410317	1.56554	1.02, 2.11	2.81752e-08	intronic	MEIS1	.	.	.	.	.	.
rs116320788	17:17708598	G/A	0.0174269	0.863142	0.56, 1.17	3.68966e-08	intronic	RAI1	-0.03831	0.93297	.	.	-0.20026	0.4995
rs62144237	2:67804546	T/C	0.0327615	0.565181	0.36, 0.77	7.34774e-08	ncRNA_intronic	LINC01812	1.3959	0.0037235	0.68605	0.040023	0.18414	0.41596
rs114741540	4:152160499	T/C	0.00256769	1.8808	1.20, 2.56	8.25879e-08	intergenic	LINC02273;FBXW7	.	.	.	.	.	.
rs74145547	1:222756308	G/A	0.0401076	0.526417	0.33, 0.72	9.81912e-08	intergenic	FAM177B;DISP1	0.34497	0.23234	0.27334	0.29272	0.09704	0.64478
rs193047216	17:17722556	G/A	0.0193299	0.794708	0.50, 1.09	9.91089e-08	intronic	RAI1	0.099016	0.82064	.	.	-0.34141	0.22848
rs184575491	2:18778351	G/A	0.0032596	1.84257	1.16, 2.52	1.45325e-07	intergenic	NT5C1B-RDH14;LINC01376	.	.	.	.	-0.52814	0.28817
rs566576242	3:64812261	A/G	0.00244527	2.18261	1.37, 2.99	1.4567e-07	ncRNA_intronic	ADAMTS9-AS2	.	.	.	.	.	.
rs182781965	7:48084170	A/G	0.00535881	1.34487	0.84, 1.85	1.90158e-07	intergenic	C7orf57;UPP1	.	.	.	.	-0.33882	0.46515
rs139593264	12:13819716	A/G	0.00548553	1.35131	0.85, 1.86	1.90804e-07	intronic	GRIN2B	.	.	.	.	.	.
rs74145562	1:222788463	A/C	0.03969	0.512331	0.32, 0.71	2.38399e-07	intergenic	FAM177B;DISP1	0.34145	0.23728	0.27334	0.29272	0.097646	0.64012
rs141880898	1:222775463	T/C	0.0403414	0.508901	0.32, 0.70	2.483e-07	intergenic	FAM177B;DISP1	0.34497	0.23234	0.27334	0.29272	0.10118	0.6273
rs74145552	1:222769358	G/A	0.0403414	0.508901	0.32, 0.70	2.483e-07	intergenic	FAM177B;DISP1	0.34502	0.23231	0.27334	0.29272	0.086422	0.6839
rs74145553	1:222772133	A/G	0.0403414	0.508901	0.32, 0.70	2.483e-07	intergenic	FAM177B;DISP1	0.34502	0.23231	0.27334	0.29272	0.086422	0.6839
rs77427861	1:222780860	T/A	0.0403132	0.507602	0.32, 0.70	2.63328e-07	intergenic	FAM177B;DISP1	0.34497	0.23234	0.27334	0.29272	0.099571	0.63298
rs146027970	1:222765836	A/G	0.0414909	0.495318	0.31, 0.68	2.84974e-07	intergenic	FAM177B;DISP1	0.34497	0.23234	0.37489	0.13956	0.086297	0.68431
rs116776454	1:159805577	T/C	0.00338943	1.58583	0.98, 2.19	3.12237e-07	intronic	FCRL6	.	.	.	.	.	.
rs140327228	9:87896531	G/A	0.00210035	2.1276	1.32, 2.94	3.13264e-07	intergenic	SPATA31E1;SPATA31C1	.	.	.	.	.	.
rs543187110	19:5253609	G/T	0.00291443	1.80044	1.11, 2.49	3.25585e-07	intronic	PTPRS	.	.	.	.	.	.
rs538677117	19:5255405	A/G	0.00291443	1.80044	1.11, 2.49	3.25585e-07	intronic	PTPRS	.	.	.	.	.	.
rs187009615	16:64072719	A/C	0.00583294	1.33441	0.82, 1.84	3.52369e-07	intergenic	CDH8;CDH11	.	.	.	.	.	.
rs144341255	2:39919691	G/T	0.0118853	0.912294	0.56, 1.26	4.64368e-07	ncRNA_intronic	SLC8A1-AS1	0.28689	0.51867	0.87626	0.1584	0.17698	0.75817
rs77524989	2:125342106	C/A	0.00442684	1.3016	0.80, 1.81	4.82554e-07	intergenic	CNTNAP5;LINC01941	.	.	.	.	.	.
rs140439698	12:13905409	G/A	0.00431839	1.3572	0.83, 1.88	5.00278e-07	intronic	GRIN2B	.	.	.	.	.	.
rs7638332	3:9266157	C/G	0.00722274	1.16864	0.71, 1.62	5.36589e-07	intergenic	SRGAP3-AS4;THUMPD3	.	.	.	.	0.2977	0.55055
rs114030699	2:12975978	G/T	0.025653	0.636611	0.39, 0.88	5.77284e-07	ncRNA_intronic	LOC100506474	0.21713	0.41614	-0.040014	0.90381	-0.092867	0.73312
rs566120585	19:2754119	C/T	0.0032634	1.4669	0.89, 2.04	6.20186e-07	downstream	SGTA	0.087825	0.8702	.	.	-0.32351	0.59037
rs558065514	2:124305933	C/T	0.00267878	1.6478	1.00, 2.29	6.21386e-07	intronic	CNTNAP5	.	.	.	.	-0.76443	0.1832
rs542241951	2:124291438	C/G	0.00267878	1.6478	1.00, 2.29	6.21386e-07	intronic	CNTNAP5	.	.	.	.	-0.76443	0.1832
rs116083680	18:34184954	A/T	0.0155265	0.73421	0.45, 1.02	6.21531e-07	intronic	NOL4	1.196	0.013019	0.20224	0.67757	-0.10588	0.69937
rs76216313	21:44619239	A/T	0.00257974	2.30175	1.40, 3.20	6.60526e-07	intronic	TSPEAR	.	.	.	.	.	.
rs78669539	21:44596856	T/C	0.00245729	2.29786	1.39, 3.2	7.48624e-07	intronic	TSPEAR	.	.	.	.	.	.
rs541023095	12:66838020	T/C	0.00325885	1.73503	1.05, 2.42	7.68574e-07	intergenic	GRIP1;LOC102724421	0.18614	0.70219	.	.	.	.
rs190187218	12:66789130	G/A	0.0032596	1.73519	1.05, 2.42	7.75929e-07	intergenic	GRIP1;LOC102724421	.	.	.	.	-0.20837	0.70759
rs74145549	1:222760526	T/G	0.038911	0.502515	0.30, 0.70	7.86184e-07	intergenic	FAM177B;DISP1	0.34068	0.25714	0.2732	0.29294	0.09666	0.64602
rs17163479	1:222760453	T/C	0.038911	0.502515	0.30, 0.70	7.86184e-07	intergenic	FAM177B;DISP1	0.34017	0.25755	0.27255	0.29353	0.09666	0.64602
rs116615182	10:33417539	G/A	0.00303172	1.52606	0.92, 2.13	8.38434e-07	intergenic	NRP1;LINC00838	.	.	.	.	.	.
rs542879476	20:2135141	A/G	0.00232829	3.21878	1.94, 4.49	8.64489e-07	intronic	STK35	.	.	.	.	.	.
rs191313744	20:2139194	T/A	0.00232829	3.21878	1.94, 4.49	8.64489e-07	intronic	STK35	.	.	.	.	.	.
rs147133072	20:2154180	A/C	0.00290968	3.21878	1.94, 4.49	8.64489e-07	intergenic	STK35;LOC388780	.	.	.	.	.	.
rs145990819	20:2157996	G/A	0.00302607	3.21878	1.94, 4.49	8.64489e-07	intergenic	STK35;LOC388780	.	.	.	.	.	.
rs146870642	20:2159977	A/G	0.00302678	3.21878	1.94, 4.49	8.64489e-07	intergenic	STK35;LOC388780	.	.	.	.	.	.
rs141595397	20:2160294	A/G	0.0027933	3.21878	1.94, 4.49	8.64489e-07	intergenic	STK35;LOC388780	.	.	.	.	.	.
rs552475442	20:2163608	T/C	0.00290968	3.21823	1.94, 4.49	8.72488e-07	intergenic	STK35;LOC388780	.	.	.	.	.	.
rs567288365	20:2161661	G/A	0.00279395	3.21823	1.94, 4.49	8.72488e-07	intergenic	STK35;LOC388780	.	.	.	.	.	.
rs537826829	20:2161677	G/A	0.00279395	3.21823	1.94, 4.49	8.72488e-07	intergenic	STK35;LOC388780	.	.	.	.	.	.
rs148499116	18:34087436	C/G	0.0173417	0.678459	0.41, 0.95	8.73404e-07	intronic	NOL4	1.197	0.012952	0.19748	0.65791	-0.20321	0.43992
rs142813767	2:39898654	T/A	0.0130445	0.843263	0.51, 1.18	9.27141e-07	intergenic	THUMPD2;SLC8A1-AS1	0.28689	0.51867	0.87626	0.1584	0.17698	0.75817
rs10995837	10:51139981	C/G	0.111591	0.311482	0.19, 0.44	9.82011e-07	intronic	PRKG1	0.01007	0.95305	-0.027276	0.88926	-0.1498	0.23988
rs149023084	2:136873886	C/T	0.00174622	1.87319	1.13, 2.62	9.82393e-07	intronic	THSD7B	.	.	.	.	.	.
rs111959100	17:17729236	A/G	0.0193435	0.721585	0.43, 1.01	9.9519e-07	intronic	RAI1	0.099016	0.82064	.	.	-0.33732	0.23368
Abbreviations: rsID-reference SNP cluster ID; CHR- chromsome number; BP- base position from hg38; A1- effect allele; A2- allele 2; EAF- effect allele frequency; CI- confidence interval

## Sheet: Table S10
Table S10. Previously published (since 2010) variants associated with BP response to thiazide diuretics mono- or combination- therapy.
rsID	CHR:BP (hg38)	Gene	Antihypertensive	Ancestry	Discovery Cohort	Sample Size	Year	PMID	GenHAT_SBP_P	GenHAT_DBP_P	GenHAT_TreatmentNaive_SBP_P	GenHAT_TreatmentNaive_DBP_P
rs261316	15:58341621	ALDH1A2	HCTZ + atenolol combination	EA	PEAR EA	314	2017	29097388	0.453435	0.492975	0.355276	0.492199
rs3825926	15:100905236	ALDH1A3	HCTZ	EA	GENRES + GERA + PEAR + SOPHIA	399	2015	25622599	0.638854	0.434286	.	.
rs9915451	17:56355850	ANKFN1	HCTZ	EA	PHSS & HCTZ-Milan	485	2015	25695618	0.917807	0.801305	0.476304	0.0641797
rs2876449	6:140736804	CITED2/NMBR	HCTZ	EA	ICAPS	1739	2017	27802415	0.219154	0.575331	0.290246	0.474946
rs321329	6:45755251	CLIC5, RUNX2	HCTZ	EA	GENRES + GERA + PEAR + SOPHIA	595	2015	25622599	0.620917	0.706924	0.880054	0.50634
rs321320	6:45735042	CLIC5, RUNX2	HCTZ	EA	GENRES + GERA + PEAR + SOPHIA	594	2015	25622599	0.0309069	0.170612	0.749799	0.933904
rs11763492	7:147247997	CNTNAP2	HCTZ	EA	PEAR + GERA	424	2013	23753411	0.926542	0.248677	0.255508	0.70938
rs13223171	7:147252273	CNTNAP2	HCTZ	EA	PEAR + GERA	424	2013	23753411	0.91271	0.249816	0.387681	0.743753
rs9370524	6:56354955	COL21A1	HCTZ	EA	ICAPS	1739	2017	27802415	0.477472	0.441779	0.258661	0.393696
rs118131161	13:110131585	COL4A1	CHL/HCTZ	EA	PEAR + PEAR 2	397	2019	31754133	0.243647	0.175824	.	.
rs7387065	8:3045498	CSMD1	HCTZ	EA	PHSS & HCTZ-Milan	485	2015	25695618	0.385169	0.487515	0.744711	0.371476
rs11993031	8:2952059	CSMD1	HCTZ	EA	PHSS & HCTZ-Milan	485	2015	25695618	0.910484	0.246953	0.901259	0.879094
rs2432742	8:112812829	CSMD3	HCTZ	EA	PEAR + GERA	424	2013	23753411	0.985768	0.820966	0.177844	0.115329
rs77876672	13:59744885	DIAPH3	HCTZ	EA	PHSS & HCTZ-Milan	485	2015	25695618	0.526247	0.940612	0.474213	0.816808
rs2400940	14:100758585	DLK1	CHL/HCTZ	EA	PEAR + PEAR 2	397	2019	31754133	0.882291	0.64457	0.203405	0.287758
rs16962897	16:84175474	DNAAF1	HCTZ	EA	ICAPS	1739	2017	27802415	0.126656	0.798894	0.0747028	0.285092
rs4551053	5:158411534	EBF1	HCTZ	EA	PEAR	228	2012	23087401	0.40445	0.016451	0.985438	0.487324
rs11657217	17:79735540	ENPP7	HCTZ	EA	ICAPS	1739	2017	27802415	0.947859	0.686583	0.511048	0.628415
rs689979	9:95956391	ERCC6L2	HCTZ	EA	PEAR + GERA	424	2013	23753411	0.631813	0.510763	0.608797	0.862593
rs7565329	2:67878704	ETAA1/C1D	HCTZ	EA	ICAPS	1739	2017	27802415	0.364892	0.568079	0.469532	0.732936
rs2925663	8:58349310	FAM110B/UBXN2B	HCTZ	EA	ICAPS	1739	2017	27802415	0.733138	0.971269	0.358003	0.587218
rs2306667	3:58608928	FAM3D-AS1	HCTZ	EA	PEAR + GERA	424	2013	23753411	0.0728964	0.478198	0.852212	0.624876
rs7960884	12:31207706	FAM60A	HCTZ	EA	ICAPS	1739	2017	27802415	.	.	.	.
rs7706429	5:108251082	FBXL17	HCTZ	EA	PHSS & HCTZ-Milan	485	2015	25695618	0.538384	0.807915	0.189121	0.140156
rs4431329	5:108253257	FBXL17	HCTZ	EA	PHSS & HCTZ-Milan	485	2015	25695618	.	.	0.388519	0.502607
rs1458038	4:80243569	FGF5	HCTZ	EA	PEAR	228	2012	23087401	0.110681	0.214685	0.342724	0.0198986
rs4376293	5:163162852	GABRG2;CCNG1	HCTZ	EA	PEAR + GERA	424	2013	23753411	0.528347	0.343875	0.28176	0.27878
rs16872401	5:42194757	GHR	HCTZ	AA	PEAR	148	2018	29650764	0.818344	0.424818	0.709093	0.891272
rs11750990	6:121614456	GJA1/HSF2	HCTZ	EA	ICAPS	1739	2017	27802415	0.864227	0.983383	.	.
rs4074471	16:25948029	HS3ST4	HCTZ	EA	PEAR + GERA	424	2013	23753411	0.474912	0.392989	0.0564865	0.0758198
rs9933692	16:25946919	HS3ST4	HCTZ	EA	PEAR + GERA	424	2013	23753411	0.502631	0.377399	0.0860401	0.100178
rs7553527	1:119534961	HSD3B1	HCTZ	EA	ICAPS	1739	2017	27802415	0.180089	0.506857	0.606936	0.148626
rs1977208	1:119545934	HSD3B1	HCTZ	EA	ICAPS	1739	2017	27802415	0.602026	0.597694	0.493527	0.700459
rs113095083	2:238197074	ILKAP	HCTZ	EA	PHSS & HCTZ-Milan	485	2015	25695618	0.942541	0.470624	0.530313	0.29066
rs4867623	5:170644476	KCNIP1	HCTZ	EA	GENRES + GERA + PEAR + SOPHIA	398	2015	25622599	0.665818	0.140973	0.663744	0.235264
rs238	9:96023994	LINC00092	HCTZ	EA	PEAR + GERA	424	2013	23753411	0.0604244	0.00710926	0.304575	0.539261
rs2776546	14:87161812	LINC01148;LINC02330	HCTZ	EA	PEAR + GERA	424	2013	23753411	0.17847	0.449964	0.202269	0.797021
rs118140307	11:40895426	LRRC4C	CHL/HCTZ	EA	PEAR + PEAR 2	397	2019	31754133	0.890011	0.999982	.	.
rs317689	12:69333410	LYZ	HCTZ	AA	PEAR	372	2013	22350108	0.320574	0.888354	0.802449	0.609751
rs17010902	4:126294163	MIR2054;INTU	HCTZ	EA	PEAR + GERA	424	2013	23753411	0.712266	0.788609	0.634465	0.552749
rs4791040	17:66791455	MIR634	HCTZ	EA	PEAR + GERA	424	2013	23753411	0.276401	0.344698	0.993666	0.819945
rs17755650	9:21780038	MTAP	HCTZ	EA	ICAPS	1739	2017	27802415	0.317854	0.0530343	0.565336	0.345921
rs1008899	18:58195615	NEDD4L	HCTZ	EA	PEAR	333	2013	23353631	0.544204	0.485029	0.289341	0.0925903
rs4149601	18:58149559	NEDD4L	HCTZ	EA	PEAR	424	2013	23353631	0.577188	0.946943	0.580429	0.532212
rs75982813	18:58043776	NEDD4L	HCTZ	EA	PEAR	256	2013	23353631	0.711823	0.0988297	0.730337	0.545642
rs292449	18:58227849	NEDD4L	HCTZ	EA	PEAR	346	2013	23353631	0.260224	0.164661	0.792906	0.917689
rs2273359	20:58987047	NELFCD	HCTZ	EA	PEAR + GERA	424	2013	23753411	0.953319	0.343495	0.660113	0.358891
rs221903	14:71133491	PCNX1;SNORD56B	HCTZ	EA	PEAR + GERA	424	2013	23753411	0.092245	0.116915	0.349951	0.907633
rs13253998	8:77622326	PEX2/PKIA	HCTZ	EA	ICAPS	1739	2017	27802415	.	.	.	.
rs10951933	7:47867616	PKD1L1	HCTZ	EA	ICAPS	1739	2017	27802415	0.803202	0.490413	0.2219	0.53664
rs822127	5:41546857	PLCXD3/OXTC1	HCTZ	EA	ICAPS	1739	2017	27802415	0.218359	0.00993711	0.241978	0.999624
rs16960228	17:66792709	PRKCA	HCTZ	EA	PEAR + GERA	424	2013	23753411	.	.	0.964571	0.82884
rs7247267	19:43334601	PSG9;PRG1	HCTZ	EA	PEAR + GERA	424	2013	23753411	0.117944	0.364827	0.637617	0.497312
rs4757718	11:18783387	PTPN5	HCTZ	EA	ICAPS	1739	2017	27802415	0.613471	0.698226	0.0710023	0.0224642
rs1442118	5:104354615	RAB9BP1	CHL/HCTZ	EA	PEAR + PEAR 2	397	2019	31754133	0.547302	0.132762	0.763188	0.347385
rs12685849	9:91768538	ROR2	HCTZ	EA	ICAPS	1739	2017	27802415	0.531403	0.704845	0.809426	0.792989
rs2198596	8:15143257	SGCZ	HCTZ	EA	ICAPS	1739	2017	27802415	0.462331	0.720075	0.59078	0.997301
rs3184504	12:111446804	SH2B3	HCTZ	EA	PEAR	228	2012	23087401	0.161908	0.449564	0.165269	0.41577
rs79944011	7:134355236	SLC35B4	CHL/HCTZ	AA	PEAR + PEAR 2	290	2019	31754133	0.244342	0.103129	0.642722	0.152535
rs11189015	10:97152179	SLIT1	HCTZ	EA	PHSS & HCTZ-Milan	485	2015	25695618	0.3582	0.494377	0.378796	0.787645
rs3784921	16:11680345	SNN-TXNDC11	HCTZ	EA	PEAR	228	2018	29650764	0.0405811	0.0718534	0.185312	0.133984
rs1802409	16:11678374	SNN-TXNDC11	HCTZ	EA	PEAR	228	2018	29650764	0.117842	0.0339499	0.102596	0.217812
rs9285669	5:148166889	SPINK14	HCTZ	EA	PHSS & HCTZ-Milan	485	2015	25695618	0.634765	0.23181	0.635136	0.333047
rs12505746	4:105192914	TET2	HCTZ	EA	PHSS & HCTZ-Milan	485	2015	25695618	0.0167684	0.0119805	0.220688	0.0108775
rs177848	14:37634801	TTC6/FOXA1	HCTZ	EA	ICAPS	1739	2017	27802415	0.855797	0.561073	0.683724	0.653846
rs9590353	13:95978967	UGGT2	HCTZ	EA	PHSS & HCTZ-Milan	485	2015	25695618	0.229511	0.0292551	0.235668	0.354423
rs10995	19:45526896	VASP	HCTZ	EA	PEAR EA	228	2017	28115488	0.131893	0.383527	0.276308	0.0599951
rs79237970	2:68123598	WDR92	CHL/HCTZ	AA	PEAR + PEAR 2	290	2019	31754133	0.972316	0.263575	0.133469	0.298248
rs315135	12:69369207	YEATS4	HCTZ	AA	PEAR	372	2013	22350108	0.705886	0.295161	0.155722	0.825786
rs7297610	12:69430244	YEATS4-FRS2	HCTZ	AA	PEAR	372	2013	22350108	0.591566	0.0793771	0.362876	0.859959
rs13256445	8:17204704	ZDHHC2	HCTZ	EA	ICAPS	1739	2017	27802415	0.234244	0.430499	0.895003	0.702877
rs11784910	8:17217746	ZDHHC2	HCTZ	EA	ICAPS	1739	2017	27802415	0.359867	0.338969	0.346177	0.728922
rs6083538	20:2522094	ZNF343	HCTZ	EA	PEAR + GERA	424	2013	23753411	0.721115	0.809153	0.273724	0.050534
rs4815273	20:2520225	ZNF343	HCTZ	EA	PEAR + GERA	424	2013	23753411	0.36011	0.363746	0.634352	0.061795
rs12642634	4:146064475	ZNF827/LSM6	HCTZ	EA	ICAPS	1739	2017	27802415	0.688676	0.867819	0.69968	0.0965863
Genome-wide significance for replication p<6.67E-04 (=0.05/75); suggestive threshold p<0.05 (bold)
Abbreviations: rsID-reference SNP cluster ID; CHR- chromsome number; BP- base position from hg38; HCTZ-hydrochlorothiazide; CHL-chlorthalidone; EA-European American; AA- African American

[truncated: 1 more sheets: Table S11]
